# Supplementary material for: The effect of postoperative anticoagulation on acute aortic dissection: a systematic review and meta-analysis
Source: Front Cardiovasc Med. 2023 May 10;10:1173945. doi: 10.3389/fcvm.2023.1173945 (PMC10206123; doi:10.3389/fcvm.2023.1173945)
Supplement: Supplementary file 1 [file Table1.xlsx]

## Sheet: Sheet1
Trials	Vendramin et al. (2021)	Larsson et al. (2021)	Chang et al. (2021)	Öztürk et al. (2018)	von et al. (2017)	Song et al. (2011)	Zhao et al. (2010)
Study design	Retrospective	Retrospective	Retrospective	Retrospective	Retrospective	Retrospective	Retrospective
AC vs No-AC
No. of patients	59 vs 129	56 vs 100	166 vs 1044	16 vs 25	88 vs 155	56 vs 47	55 vs 126
Mean age (SD) or median(IQR)	60 (18-79) vs 64 (22-86)	59.0 ± 13.3 vs 61.9 ± 9.3	65.5 ± 12.7 vs 60 ± 12	52.8±12.1 vs 59.4±14.2	60±14 vs 63±12	60	42.78 ± 11.86 vs 44.58 ± 10.02
Male	52 vs 87	39 vs 73	117 vs 708	11 vs 21	59 vs 96	76	17 vs 55
Arterial hypertension	37 vs 98	23 vs 52	150 vs 950	7 vs 14	64 vs 92	NR	23 vs 76
Preoperative OAC	9 vs 0	NR	NR	NR	3 vs 0	NR
Dissection type
Type A	188	156	0	41	243	103	55 vs 105
Type B	0	0	1210	0	0	0	0 vs 11
Operative Techniques
Hemi-arch	52 vs 97	5 vs 15	NR	NR	45 vs 75	37	2 vs 16
Total arch	7 vs 32	5 vs 8	NR	NR	40 vs 72	36	53 vs 110
David/Yacoub	0 vs 5	0 vs 4	NR	NR	1 vs 16	NR	0 vs 13
Frozen ET	0 vs 1	NR	NR	NR	NR	NR
FL status
Patent FL	21 vs 33	48 vs 79	80 vs 574	14 vs 20	22 vs 25	24 vs 11	7 vs 2
Partial FL thrombosis	3 vs 25	NR	NR	NR	11 vs 22	18 vs 24	NR
Complete FL thrombosis	15 vs 30	8 vs 21	86 vs 470	2 vs 5	11 vs 15	14 vs 12	48 vs 124
Aorta-related death	7 vs 11	1 vs 1	NR	NR	NR	1 vs 3	1 vs 0
Aortic reintervention	13 vs 24	12 vs 13	13 vs 94	NR	15 vs 26	4 vs 10	1 vs 3
Perioperative stroke	3 vs 3	NR	NR	0 vs 1	0 vs 2	NR	2 vs 0
AC, anticoagulation; SD, standarddiviation; IQR, interquartile range; OAC, oral anticoagulation; ET, elenphant trunk; FL, false lumen; NR, not report.
